# Supplementary material for: Redox-Responsive Gold Nanoparticles Coated with Hyaluronic Acid and Folic Acid for Application in Targeting Anticancer Therapy
Source: Molecules. 2024 Mar 31;29(7):1564. doi: 10.3390/molecules29071564 (PMC11013442; doi:10.3390/molecules29071564)
Supplement: Supplementary file 1 [file molecules-29-01564-s001.zip]

Archive with 1 entries (1 files):
- molecules-2925481-supplementary.pdf
